# Supplementary material for: Cardiac function is regulated by the sodium-dependent inhibition of the sodium-calcium exchanger NCX1
Source: Nat Commun. 2024 May 7;15:3831. doi: 10.1038/s41467-024-47850-z (PMC11076594; doi:10.1038/s41467-024-47850-z)
Supplement: Supplementary file 3 — Source data [file 41467_2024_47850_MOESM3_ESM.xlsx]

## Sheet: Fig. 2a
Figure 2a
	Heart weight : tibia length (mg/mm)
	WT	K229Q
	14.8	12.9
	12.1	13.8
	14.4	13.5
	15	14.2
	13.8	15.2
	15	15.3
	13.2	14
	11.2	13.9
	10.9	13.4
	15.1	13.6
	14.8	14.5
	15.1	14.5
	18.4	15.8
	12.9	11.6
	13.3	18.8
	13.9	14.5
	14.3	15.5
	16.1	12.4
	14.5	14.3
	15.2	14.4
	17.3	17.5
	17.8	15.3
	14	16.1
	14.2	14.9
	17.1	14.4
	15.7	13.6
	13.7	12.4
	13.7	19
	14	17.7
	12.4	17.8
	13.9	18
	8.8	16.6
	14.3	15.2
	13.9	15.3
	15.3	16.6
	18.5	13.5
	17.3	12.4
	11.7	10.8
	11.6	16
	16.2	13.4
	11.5	16.9
	16.8	18.2
	16.2	17.1
	16.6	17.4
	16.8

## Sheet: Fig. 2b
Figure 2b
	Heart weight : body weight (mg/g)
	WT	K229Q
	9.6	7.3
	9.1	8.7
	8.8	9.3
	10.5	9.3
	7.5	9
	9.3	9.4
	9.6	9.6
	9	8.8
	9.1	8.6
	8.8	8.4
	7.9	8.5
	5.8	8.6
	6.9	9.5
	8	7.3
	9.2	10.9
	8.8	8.5
	8.9	9.5
	11	9.7
	10.3	9.5
	8.3	8.4
	9	9
	8.7	9.1
	9.5	8.1
	10.2	8.7
	9	10.3
	9.8	9.2
	11.5	9.6
	11.3	10.7
	10	9.7
	10.3	9
	11.2	8.4
	10.6	8.6
	9.7	8.9
	10.4	8.8
	10.1	9.7
	9.8	10.1
	9.8	9.1
	8.8	9.9
	10	9
	9.3	8.9
	8.8	9.4
	5.9	9.5
	8.8	9.3
	8.6	8.1
	8.8	7.4
	10.9	10.1
	10.5	8.8
	8.1	7.3
	7.6	8.5
	10.4	11.6
	7.6	8.6
	11.6	8.3
	11.8	9
	10.8	8.3
	9.2	9.4
	9.3	8.4
	9.9	9.2
	10.4	9.2
	8.8
	9.1
	10

## Sheet: Fig. 2g
Figure 2g
	Fibrotic area (%) @ 3 months age
	WT	K229Q
	0.43	0.6
	0.57	0.71
	0.7	0.23
	0.3	0.62
	0.18	0.46
	0.25	0.28
	1.12	1.19
		0.6

## Sheet: Fig. 2j
Figure 2j
	Fibrotic area (%) @ 12 months age
	WT	K229Q
	2.98115	3.04625
	8.76648	3.07828
	3.11113	6.69526
	2.54969	2.80124
	1.98639	2.68792
	3.82021	3.60133
		1.45178

## Sheet: Fig. 3c
Figure 3c - WT vs K229Q Echocardiography Parameters (3 months)
		Ejection Fraction (%)			Fractional Shortening (%)			LVPWd (mm)			LVPWs (mm)			IVS (mm)			LVEDD (mm)			LVESD (mm)			LVEDV (μL)			LVESV (μL)			SV (μL)
		WT	K229Q		WT	K229Q		WT	K229Q		WT	K229Q		WT	K229Q		WT	K229Q		WT	K229Q		WT	K229Q		WT	K229Q		WT	K229Q
		61.44	55.75		32.37	28.37		0.618	0.804		1.041	1.04		0.889	1.107		3.77	3.56		2.55	2.55		60.96	52.86		23.51	23.39		37.45	29.47
		63.28	58.8		33.78	30.54		0.81	0.636		1.318	1.141		1.133	1.361		3.9	3.77		2.58	2.62		65.28	60.76		24.2	25.03		41.08	35.72
		62.3	58.17		32.89	30.06		0.752	0.648		1.205	1.006		1.123	1.158		3.65	3.68		2.45	2.58		56.21	57.52		21.19	24.06		35.02	33.46
		63.58	51.25		33.76	25.84		0.633	0.566		1.064	0.817		1.183	0.975		3.57	4.13		2.36	3.06		53.24	75.61		19.39	36.86		33.85	38.75
		60.25	61.04		31.95	32.12		0.684	0.694		0.943	1.006		1.026	1.188		4.43	3.82		3.01	2.59		89.07	62.59		35.41	24.39		53.66	38.2
		65.19	59.16		35.45	30.75		0.818	0.597		1.236	0.966		0.894	1.198		4.28	3.72		2.77	2.57		82.3	58.67		28.65	23.96		53.65	34.71
		62.69	60.94		33.36	32.02		0.73	0.844		1.235	0.994		1.031	1.178		3.91	3.77		2.6	2.56		66.12	60.79		24.67	23.74		41.45	37.05
		62.51	55.98		33.3	28.74		0.732	0.548		1.129	0.988		1.006	1.097		4.03	3.91		2.69	2.79		71.18	66.28		26.69	29.18		44.49	37.1
		60.5	58.07		31.85	30.16		0.68	0.621		1.106	0.959		1.072	1.178		3.97	3.95		2.71	2.76		68.93	67.89		27.22	28.47		41.7	39.42
		64.92	57.27		34.68	29.72		0.62	0.668		0.911	1.107		0.986	0.975		3.49	4.11		2.28	2.89		50.46	74.68		17.7	31.91		32.76	42.77
		64.04	51.3		34.34	25.99		0.698	0.667		1.149	0.969		1.026	1.259		3.91	4.36		2.56	3.23		66.09	85.9		23.77	41.84		42.33	44.07
		65.43	57.1		35.2	29.68		0.618	0.662		1.142	1.033		1.123	1.229		3.67	4.23		2.38	2.98		57.1	80.09		19.74	34.36		37.36	45.73
		66.55	56.33		36.31	29.1		0.684	0.678		1.067	1.066		0.93	1.137		4.04	4.12		2.57	2.92		71.72	75.16		23.99	32.83		47.73	42.34
		67.94	56.85		37.11	29.35		0.755	0.59		1.189	0.974		1.113	1.066		3.66	3.95		2.3	2.79		56.73	67.86		18.19	29.28		38.55	38.58
		68.71	59.37		37.84	31		0.752	0.711		1.27	1.083		1.036	1.198		3.84	3.89		2.38	2.68		63.34	65.43		19.82	26.59		43.52	38.84
			57.73			29.88			0.701			1.03			1.351			3.86			2.71			64.23			27.15			37.08
			55.18			28.34			0.657			1.098			1.107			4.11			2.95			74.83			33.54			41.29
	Avg:	63.9553	57.0759		34.2793	29.5094		0.7056	0.664235		1.13367	1.01629		1.03807	1.16247		3.87467	3.93765		2.546	2.77824		65.2487	67.7147		23.6093	29.2106		41.64	38.5047
	SEM:	0.650554	0.665148		0.470175	0.420871		0.0170662	0.0184575		0.0297903	0.0181365		0.0228818	0.025943		0.0664678	0.051781		0.051091	0.0486603		2.72195	2.14306		1.20736	1.29187		1.64328	0.978247
	P value:	<0.0001			<0.0001			0.1103			0.0026			0.0985			0.4612			0.0026			0.4826			0.0035			0.1146
	P value summary:	****			****						**									**						**

## Sheet: Fig. 3f
Figure 3f
	QTc (ms)
	WT	K229Q
	45.34	51.96
	47.27	46.93
	48.27	47.24
	49.06	47.6
	39.61	47.47
	35.63	50.4
	43.34	47.95
	39.87	49.92
	41.35	49.92
	42.37	48.43
	44.71	45.53
	43.59	43.12
	42.7	44.9
	43	46.37
	42.61	45.85
	42	45.76
Unpaired t test with Welch's correction
P value	0.0003
P value summary	***
Significantly different (P < 0.05)?	Yes
One- or two-tailed P value?	Two-tailed
Welch-corrected t, df	t=4.208, df=26.35

## Sheet: Fig. 3g
Figure 3g
	RR (ms)
	WT	K229Q
	96.48	115.168
	102.98	122.168
	106.94	115.188
	102.16	107.597
	156.83	125.628
	112.08	111.703
	104.41	122.428
	108.17	109.646
	105.18	128.794
	104.69	113.701
	135.41	123.996
	173.61	95.7173
	142.02	113.013
	111.72	109.393
	113.98	109.278
	107.8	122.92

## Sheet: Fig. 4b
Figure 4b
	APD30 (ms)
	WT	K229Q
	1.42118	3.18501
	2.03597	4.92556
	1.91042	2.74772
	2.3509	5.42452
	2.55608	2.20081
	2.63894	4.99649
	2.05594	3.67201
	2.07894	2.775
	1.96756	6.48712
	4.15481	3.11752
	2.49656	2.15799
	1.87392	2.5455
Unpaired t test with Welch's correction
P value	0.0076
P value summary	**
Significantly different (P < 0.05)?	Yes
One- or two-tailed P value?	Two-tailed
Welch-corrected t, df	t=3.059, df=15.75

## Sheet: Fig. 4c
Figure 4c
	APD75 (ms)
	WT	K229Q
	5.17389	11.8549
	7.37225	22.2221
	8.57789	12.5198
	10.5969	30.4748
	9.70997	7.80126
	13.9674	21.6568
	7.56226	17.3968
	7.86708	13.2499
	9.00719	27.0757
	16.6712	11.8271
	9.97722	12.8523
	11.3149	10.5755
Unpaired t test with Welch's correction
P value	0.0084
P value summary	**
Significantly different (P < 0.05)?	Yes
One- or two-tailed P value?	Two-tailed
Welch-corrected t, df	t=3.030, df=15.00

## Sheet: Fig. 4d
Figure 4d
	APD90 (ms)
	WT	K229Q
	15.1031	27.2966
	22.9149	53.7605
	30.9881	40.4187
	31.37	70.8906
	23.7265	24.2313
	44.3251	64.3513
	18.4844	45.3233
	20.0329	40.1756
	22.8496	54.2394
	35.7161	34.4853
	23.2746	34.0617
	23.0644	25.6413
Unpaired t test with Welch's correction
P value	0.0035
P value summary	**
Significantly different (P < 0.05)?	Yes
One- or two-tailed P value?	Two-tailed
Welch-corrected t, df	t=3.392, df=16.86

[truncated: 25 more sheets: Fig. 5a, Fig. 5b, Fig. 5c, Fig. 5d, Fig. 5e, Fig. 5f, Fig. 6a, Fig. 6b, Fig. 6c, Fig. 6f, Fig. 7c, Fig. 8c, Fig. 8d, Fig. 8f, Fig. 8g, Fig. 9c, Fig. 9d, Supp. Fig. 1, Supp. Fig. 2a, Supp. Fig. 2b …]
